# Supplementary material for: Donor-centric administration of the stool donor program is vital to its feasibility and patient safety
Source: Gut Microbes. 2025 Jun 18;17(1):2508950. doi: 10.1080/19490976.2025.2508950 (PMC12184138; doi:10.1080/19490976.2025.2508950)
Supplement: Supplemental Material [file KGMI_A_2508950_SM4188.zip]

Archive with 2 entries (2 files):
- Supplementary Table 1 R2.docx
- Supplementary Table 2 R2.docx
